# Supplementary material for: Isolation of Virulent Leptospira Serogroup Australis Field Strains from Symptomatic Dogs for Canine Leptospiral Vaccine Development
Source: Microorganisms. 2024 Sep 25;12(10):1946. doi: 10.3390/microorganisms12101946 (PMC11509459; doi:10.3390/microorganisms12101946)
Supplement: Supplementary file 1 [file microorganisms-12-01946-s001.zip]

Archive with 1 entries (1 files):
- microorganisms-3170205-supplementary.pdf
